# Supplementary material for: The Conversion of Superoxide to Hydroperoxide on Cobalt(III) Depends on the Structural and Electronic Properties of Azole-Based Chelating Ligands
Source: Molecules. 2022 Sep 28;27(19):6416. doi: 10.3390/molecules27196416 (PMC9571172; doi:10.3390/molecules27196416)
Supplement: Supplementary file 1 [file molecules-27-06416-s001.zip]

Archive with 1 entries (1 files):
- molecules-1915800-supplementary.pdf
